# Supplementary material for: Molecular profiling and prognostic biomarkers in chinese non-small cell lung cancer cohort
Source: Diagn Pathol. 2023 Jun 10;18:71. doi: 10.1186/s13000-023-01349-1 (PMC10257305; doi:10.1186/s13000-023-01349-1)
Supplement: Supplementary file 6 — Supplementary Table 2: Relationship between top 30 gene mutations and clinicopathological features. [file 13000_2023_1349_MOESM6_ESM.xls]

## Sheet: Sheet1
Table S2. Relationship between top 30 gene mutations and clinicopathological features.
	Wt	Mut	P value		Wt	Mut	P value		Wt	Mut	P value		Wt	Mut	P value		Wt	Mut	P value		Wt	Mut	P value
	EGFR_0	EGFR_1			EGFR_0	EGFR_1			EGFR_0	EGFR_1			EGFR_0	EGFR_1			EGFR_0	EGFR_1			EGFR_0	EGFR_1
Age (<70)	51(51%)	49(49%)		Male	47(65%)	25(35%)		Nonsomker	22(39%)	35(61%)		Metastasis-No	28(72%)	11(28%)		LUAD	45(47%)	51(53%)		I-II	6(75%)	2(25%)
Age (≥70)	11(65%)	6(35%)	0.43127	Female	15(33%)	30(67%)	0.001125	Smoker	40(67%)	20(33%)	0.003041	Metastasis-Yes	34(44%)	44(56%)	0.005679	LUSC	12(80%)	3(20%)	0.02463	III-IV	56(51%)	53(49%)	0.27912
	TP53_0	TP53_1			TP53_0	TP53_1			TP53_0	TP53_1			TP53_0	TP53_1			TP53_0	TP53_1			TP53_0	TP53_1
Age (<70)	56(56%)	44(44%)		Male	37(51%)	35(49%)		Nonsomker	34(60%)	23(40%)		Metastasis-No	21(54%)	18(46%)		LUAD	54(56%)	42(44%)		I-II	6(75%)	2(25%)
Age (≥70)	7(41%)	10(59%)	0.29964	Female	26(58%)	19(42%)	0.56931	Smoker	29(48%)	31(52%)	0.26684	Metastasis-Yes	42(54%)	36(46%)	1	LUSC	7(47%)	8(53%)	0.58093	III-IV	57(52%)	52(48%)	0.28393
	KRAS_0	KRAS_1			KRAS_0	KRAS_1			KRAS_0	KRAS_1			KRAS_0	KRAS_1			KRAS_0	KRAS_1			KRAS_0	KRAS_1
Age (<70)	85(85%)	15(15%)		Male	55(76%)	17(24%)		Nonsomker	50(88%)	7(12%)		Metastasis-No	31(79%)	8(21%)		LUAD	78(81%)	18(19%)		I-II	6(75%)	2(25%)
Age (≥70)	11(65%)	6(35%)	0.07961	Female	41(91%)	4(8.9%)	0.050072	Smoker	46(77%)	14(23%)	0.15058	Metastasis-Yes	65(83%)	13(17%)	0.61717	LUSC	12(80%)	3(20%)	1	III-IV	90(83%)	19(17%)	0.63295
	LRP1B_0	LRP1B_1			LRP1B_0	LRP1B_1			LRP1B_0	LRP1B_1			LRP1B_0	LRP1B_1			LRP1B_0	LRP1B_1			LRP1B_0	LRP1B_1
Age (<70)	88(88%)	12(12%)		Male	62(86%)	10(14%)		Nonsomker	51(89%)	6(11%)		Metastasis-No	32(82%)	7(18%)		LUAD	86(90%)	10(10%)		I-II	8(100%)	0(0%)
Age (≥70)	15(88%)	2(12%)	1	Female	41(91%)	4(8.9%)	0.56186	Smoker	52(87%)	8(13%)	0.77795	Metastasis-Yes	71(91%)	7(9%)	0.22565	LUSC	11(73%)	4(27%)	0.095312	III-IV	95(87%)	14(13%)	0.59323
	SPTA1_0	SPTA1_1			SPTA1_0	SPTA1_1			SPTA1_0	SPTA1_1			SPTA1_0	SPTA1_1			SPTA1_0	SPTA1_1			SPTA1_0	SPTA1_1
Age (<70)	91(91%)	9(9%)		Male	63(88%)	9(12%)		Nonsomker	54(95%)	3(5.3%)		Metastasis-No	33(85%)	6(15%)		LUAD	87(91%)	9(9.4%)		I-II	6(75%)	2(25%)
Age (≥70)	14(82%)	3(18%)	0.37867	Female	42(93%)	3(6.7%)	0.36644	Smoker	51(85%)	9(15%)	0.12655	Metastasis-Yes	72(92%)	6(7.7%)	0.21078	LUSC	12(80%)	3(20%)	0.20584	III-IV	99(91%)	10(9.2%)	0.19061
	KMT2D_0	KMT2D_1			KMT2D_0	KMT2D_1			KMT2D_0	KMT2D_1			KMT2D_0	KMT2D_1			KMT2D_0	KMT2D_1			KMT2D_0	KMT2D_1
Age (<70)	90(90%)	10(10%)		Male	64(89%)	8(11%)		Nonsomker	54(95%)	3(5.3%)		Metastasis-No	34(87%)	5(13%)		LUAD	90(94%)	6(6.2%)		I-II	8(100%)	0(0%)
Age (≥70)	16(94%)	1(5.9%)	1	Female	42(93%)	3(6.7%)	0.52702	Smoker	52(87%)	8(13%)	0.20555	Metastasis-Yes	72(92%)	6(7.7%)	0.50258	LUSC	10(67%)	5(33%)	0.0065763	III-IV	98(90%)	11(10%)	1
	KEAP1_0	KEAP1_1			KEAP1_0	KEAP1_1			KEAP1_0	KEAP1_1			KEAP1_0	KEAP1_1			KEAP1_0	KEAP1_1			KEAP1_0	KEAP1_1
Age (<70)	90(90%)	10(10%)		Male	61(85%)	11(15%)		Nonsomker	56(98%)	1(1.8%)		Metastasis-No	33(85%)	6(15%)		LUAD	86(90%)	10(10%)		I-II	5(62%)	3(38%)
Age (≥70)	16(94%)	1(5.9%)	1	Female	45(100%)	0(0%)	0.0063704	Smoker	50(83%)	10(17%)	0.008547	Metastasis-Yes	73(94%)	5(6.4%)	0.17639	LUSC	14(93%)	1(6.7%)	1	III-IV	101(93%)	8(7.3%)	0.027059
	KMT2C_0	KMT2C_1			KMT2C_0	KMT2C_1			KMT2C_0	KMT2C_1			KMT2C_0	KMT2C_1			KMT2C_0	KMT2C_1			KMT2C_0	KMT2C_1
Age (<70)	91(91%)	9(9%)		Male	66(92%)	6(8.3%)		Nonsomker	52(91%)	5(8.8%)		Metastasis-No	32(82%)	7(18%)		LUAD	89(93%)	7(7.3%)		I-II	8(100%)	0(0%)
Age (≥70)	16(94%)	1(5.9%)	1	Female	41(91%)	4(8.9%)	1	Smoker	55(92%)	5(8.3%)	1	Metastasis-Yes	75(96%)	3(3.8%)	0.015382	LUSC	12(80%)	3(20%)	0.13368	III-IV	99(91%)	10(9.2%)	1
	GNAS_0	GNAS_1			GNAS_0	GNAS_1			GNAS_0	GNAS_1			GNAS_0	GNAS_1			GNAS_0	GNAS_1			GNAS_0	GNAS_1
Age (<70)	92(92%)	8(8%)		Male	65(90%)	7(9.7%)		Nonsomker	54(95%)	3(5.3%)		Metastasis-No	33(85%)	6(15%)		LUAD	91(95%)	5(5.2%)		I-II	6(75%)	2(25%)
Age (≥70)	16(94%)	1(5.9%)	1	Female	43(96%)	2(4.4%)	0.47914	Smoker	54(90%)	6(10%)	0.49156	Metastasis-Yes	75(96%)	3(3.8%)	0.058334	LUSC	11(73%)	4(27%)	0.018633	III-IV	102(94%)	7(6.4%)	0.11578
	PIK3CA_0	PIK3CA_1			PIK3CA_0	PIK3CA_1			PIK3CA_0	PIK3CA_1			PIK3CA_0	PIK3CA_1			PIK3CA_0	PIK3CA_1			PIK3CA_0	PIK3CA_1
Age (<70)	93(93%)	7(7%)		Male	66(92%)	6(8.3%)		Nonsomker	53(93%)	4(7%)		Metastasis-No	37(95%)	2(5.1%)		LUAD	89(93%)	7(7.3%)		I-II	8(100%)	0(0%)
Age (≥70)	15(88%)	2(12%)	0.61696	Female	42(93%)	3(6.7%)	1	Smoker	55(92%)	5(8.3%)	1	Metastasis-Yes	71(91%)	7(9%)	0.71578	LUSC	13(87%)	2(13%)	0.34979	III-IV	100(92%)	9(8.3%)	1
	NF1_0	NF1_1			NF1_0	NF1_1			NF1_0	NF1_1			NF1_0	NF1_1			NF1_0	NF1_1			NF1_0	NF1_1
Age (<70)	95(95%)	5(5%)		Male	67(93%)	5(6.9%)		Nonsomker	54(95%)	3(5.3%)		Metastasis-No	37(95%)	2(5.1%)		LUAD	90(94%)	6(6.2%)		I-II	7(88%)	1(12%)
Age (≥70)	15(88%)	2(12%)	0.26862	Female	43(96%)	2(4.4%)	0.70564	Smoker	56(93%)	4(6.7%)	1	Metastasis-Yes	73(94%)	5(6.4%)	1	LUSC	15(100%)	0(0%)	1	III-IV	103(94%)	6(5.5%)	0.39919
	CREBBP_0	CREBBP_1			CREBBP_0	CREBBP_1			CREBBP_0	CREBBP_1			CREBBP_0	CREBBP_1			CREBBP_0	CREBBP_1			CREBBP_0	CREBBP_1
Age (<70)	93(93%)	7(7%)		Male	67(93%)	5(6.9%)		Nonsomker	55(96%)	2(3.5%)		Metastasis-No	38(97%)	1(2.6%)		LUAD	89(93%)	7(7.3%)		I-II	8(100%)	0(0%)
Age (≥70)	17(100%)	0(0%)	0.59139	Female	43(96%)	2(4.4%)	0.70564	Smoker	55(92%)	5(8.3%)	0.43975	Metastasis-Yes	72(92%)	6(7.7%)	0.42172	LUSC	15(100%)	0(0%)	0.59057	III-IV	102(94%)	7(6.4%)	1
	PREX2_0	PREX2_1			PREX2_0	PREX2_1			PREX2_0	PREX2_1			PREX2_0	PREX2_1			PREX2_0	PREX2_1			PREX2_0	PREX2_1
Age (<70)	96(96%)	4(4%)		Male	65(90%)	7(9.7%)		Nonsomker	57(100%)	0(0%)		Metastasis-No	37(95%)	2(5.1%)		LUAD	94(98%)	2(2.1%)		I-II	8(100%)	0(0%)
Age (≥70)	14(82%)	3(18%)	0.062167	Female	45(100%)	0(0%)	0.042443	Smoker	53(88%)	7(12%)	0.013118	Metastasis-Yes	73(94%)	5(6.4%)	1	LUSC	11(73%)	4(27%)	0.0028785	III-IV	102(94%)	7(6.4%)	1
	SMARCA4_0	SMARCA4_1			SMARCA4_0	SMARCA4_1			SMARCA4_0	SMARCA4_1			SMARCA4_0	SMARCA4_1			SMARCA4_0	SMARCA4_1			SMARCA4_0	SMARCA4_1
Age (<70)	96(96%)	4(4%)		Male	67(93%)	5(6.9%)		Nonsomker	54(95%)	3(5.3%)		Metastasis-No	36(92%)	3(7.7%)		LUAD	91(95%)	5(5.2%)		I-II	7(88%)	1(12%)
Age (≥70)	14(82%)	3(18%)	0.062167	Female	43(96%)	2(4.4%)	0.70564	Smoker	56(93%)	4(6.7%)	1	Metastasis-Yes	74(95%)	4(5.1%)	0.68458	LUSC	14(93%)	1(6.7%)	0.59057	III-IV	103(94%)	6(5.5%)	0.39919
	GABRA6_0	GABRA6_1			GABRA6_0	GABRA6_1			GABRA6_0	GABRA6_1			GABRA6_0	GABRA6_1			GABRA6_0	GABRA6_1			GABRA6_0	GABRA6_1
Age (<70)	94(94%)	6(6%)		Male	68(94%)	4(5.6%)		Nonsomker	54(95%)	3(5.3%)		Metastasis-No	37(95%)	2(5.1%)		LUAD	92(96%)	4(4.2%)		I-II	8(100%)	0(0%)
Age (≥70)	17(100%)	0(0%)	0.59078	Female	43(96%)	2(4.4%)	1	Smoker	57(95%)	3(5%)	1	Metastasis-Yes	74(95%)	4(5.1%)	1	LUSC	13(87%)	2(13%)	0.18564	III-IV	103(94%)	6(5.5%)	1
	MED12_0	MED12_1			MED12_0	MED12_1			MED12_0	MED12_1			MED12_0	MED12_1			MED12_0	MED12_1			MED12_0	MED12_1
Age (<70)	94(94%)	6(6%)		Male	68(94%)	4(5.6%)		Nonsomker	54(95%)	3(5.3%)		Metastasis-No	37(95%)	2(5.1%)		LUAD	92(96%)	4(4.2%)		I-II	8(100%)	0(0%)
Age (≥70)	17(100%)	0(0%)	0.59078	Female	43(96%)	2(4.4%)	1	Smoker	57(95%)	3(5%)	1	Metastasis-Yes	74(95%)	4(5.1%)	1	LUSC	13(87%)	2(13%)	0.18564	III-IV	103(94%)	6(5.5%)	1
	PTPRD_0	PTPRD_1			PTPRD_0	PTPRD_1			PTPRD_0	PTPRD_1			PTPRD_0	PTPRD_1			PTPRD_0	PTPRD_1			PTPRD_0	PTPRD_1
Age (<70)	94(94%)	6(6%)		Male	68(94%)	4(5.6%)		Nonsomker	53(93%)	4(7%)		Metastasis-No	36(92%)	3(7.7%)		LUAD	91(95%)	5(5.2%)		I-II	8(100%)	0(0%)
Age (≥70)	17(100%)	0(0%)	0.59078	Female	43(96%)	2(4.4%)	1	Smoker	58(97%)	2(3.3%)	0.43102	Metastasis-Yes	75(96%)	3(3.8%)	0.3988	LUSC	15(100%)	0(0%)	1	III-IV	103(94%)	6(5.5%)	1
	ZFHX3_0	ZFHX3_1			ZFHX3_0	ZFHX3_1			ZFHX3_0	ZFHX3_1			ZFHX3_0	ZFHX3_1			ZFHX3_0	ZFHX3_1			ZFHX3_0	ZFHX3_1
Age (<70)	95(95%)	5(5%)		Male	67(93%)	5(6.9%)		Nonsomker	56(98%)	1(1.8%)		Metastasis-No	36(92%)	3(7.7%)		LUAD	91(95%)	5(5.2%)		I-II	8(100%)	0(0%)
Age (≥70)	16(94%)	1(5.9%)	1	Female	44(98%)	1(2.2%)	0.40376	Smoker	55(92%)	5(8.3%)	0.20747	Metastasis-Yes	75(96%)	3(3.8%)	0.3988	LUSC	14(93%)	1(6.7%)	0.59057	III-IV	103(94%)	6(5.5%)	1
	EP300_0	EP300_1			EP300_0	EP300_1			EP300_0	EP300_1			EP300_0	EP300_1			EP300_0	EP300_1			EP300_0	EP300_1
Age (<70)	95(95%)	5(5%)		Male	69(96%)	3(4.2%)		Nonsomker	55(96%)	2(3.5%)		Metastasis-No	37(95%)	2(5.1%)		LUAD	95(99%)	1(1%)		I-II	7(88%)	1(12%)
Age (≥70)	17(100%)	0(0%)	1	Female	43(96%)	2(4.4%)	1	Smoker	57(95%)	3(5%)	1	Metastasis-Yes	75(96%)	3(3.8%)	1	LUSC	12(80%)	3(20%)	0.0075213	III-IV	105(96%)	4(3.7%)	0.30272
	ARID1A_0	ARID1A_1			ARID1A_0	ARID1A_1			ARID1A_0	ARID1A_1			ARID1A_0	ARID1A_1			ARID1A_0	ARID1A_1			ARID1A_0	ARID1A_1
Age (<70)	95(95%)	5(5%)		Male	69(96%)	3(4.2%)		Nonsomker	55(96%)	2(3.5%)		Metastasis-No	38(97%)	1(2.6%)		LUAD	91(95%)	5(5.2%)		I-II	8(100%)	0(0%)
Age (≥70)	17(100%)	0(0%)	1	Female	43(96%)	2(4.4%)	1	Smoker	57(95%)	3(5%)	1	Metastasis-Yes	74(95%)	4(5.1%)	0.66355	LUSC	15(100%)	0(0%)	1	III-IV	104(95%)	5(4.6%)	1
	PTPRT_0	PTPRT_1			PTPRT_0	PTPRT_1			PTPRT_0	PTPRT_1			PTPRT_0	PTPRT_1			PTPRT_0	PTPRT_1			PTPRT_0	PTPRT_1
Age (<70)	95(95%)	5(5%)		Male	67(93%)	5(6.9%)		Nonsomker	57(100%)	0(0%)		Metastasis-No	37(95%)	2(5.1%)		LUAD	92(96%)	4(4.2%)		I-II	8(100%)	0(0%)
Age (≥70)	17(100%)	0(0%)	1	Female	45(100%)	0(0%)	0.15483	Smoker	55(92%)	5(8.3%)	0.057587	Metastasis-Yes	75(96%)	3(3.8%)	1	LUSC	15(100%)	0(0%)	1	III-IV	104(95%)	5(4.6%)	1
	ADGRA2_0	ADGRA2_1			ADGRA2_0	ADGRA2_1			ADGRA2_0	ADGRA2_1			ADGRA2_0	ADGRA2_1			ADGRA2_0	ADGRA2_1			ADGRA2_0	ADGRA2_1
Age (<70)	95(95%)	5(5%)		Male	68(94%)	4(5.6%)		Nonsomker	53(93%)	4(7%)		Metastasis-No	36(92%)	3(7.7%)		LUAD	93(97%)	3(3.1%)		I-II	8(100%)	0(0%)
Age (≥70)	17(100%)	0(0%)	1	Female	44(98%)	1(2.2%)	0.64761	Smoker	59(98%)	1(1.7%)	0.19904	Metastasis-Yes	76(97%)	2(2.6%)	0.33152	LUSC	14(93%)	1(6.7%)	0.44532	III-IV	104(95%)	5(4.6%)	1
	APC_0	APC_1			APC_0	APC_1			APC_0	APC_1			APC_0	APC_1			APC_0	APC_1			APC_0	APC_1
Age (<70)	96(96%)	4(4%)		Male	68(94%)	4(5.6%)		Nonsomker	57(100%)	0(0%)		Metastasis-No	36(92%)	3(7.7%)		LUAD	93(97%)	3(3.1%)		I-II	8(100%)	0(0%)
Age (≥70)	16(94%)	1(5.9%)	0.55066	Female	44(98%)	1(2.2%)	0.64761	Smoker	55(92%)	5(8.3%)	0.057587	Metastasis-Yes	76(97%)	2(2.6%)	0.33152	LUSC	15(100%)	0(0%)	1	III-IV	104(95%)	5(4.6%)	1
	ASXL2_0	ASXL2_1			ASXL2_0	ASXL2_1			ASXL2_0	ASXL2_1			ASXL2_0	ASXL2_1			ASXL2_0	ASXL2_1			ASXL2_0	ASXL2_1
Age (<70)	96(96%)	4(4%)		Male	69(96%)	3(4.2%)		Nonsomker	54(95%)	3(5.3%)		Metastasis-No	37(95%)	2(5.1%)		LUAD	92(96%)	4(4.2%)		I-II	8(100%)	0(0%)
Age (≥70)	16(94%)	1(5.9%)	0.55066	Female	43(96%)	2(4.4%)	1	Smoker	58(97%)	2(3.3%)	0.67404	Metastasis-Yes	75(96%)	3(3.8%)	1	LUSC	15(100%)	0(0%)	1	III-IV	104(95%)	5(4.6%)	1
	ATM_0	ATM_1			ATM_0	ATM_1			ATM_0	ATM_1			ATM_0	ATM_1			ATM_0	ATM_1			ATM_0	ATM_1
Age (<70)	96(96%)	4(4%)		Male	70(97%)	2(2.8%)		Nonsomker	54(95%)	3(5.3%)		Metastasis-No	39(100%)	0(0%)		LUAD	93(97%)	3(3.1%)		I-II	8(100%)	0(0%)
Age (≥70)	16(94%)	1(5.9%)	0.55066	Female	42(93%)	3(6.7%)	0.3713	Smoker	58(97%)	2(3.3%)	0.67404	Metastasis-Yes	73(94%)	5(6.4%)	0.16773	LUSC	13(87%)	2(13%)	0.13429	III-IV	104(95%)	5(4.6%)	1
	GRM3_0	GRM3_1			GRM3_0	GRM3_1			GRM3_0	GRM3_1			GRM3_0	GRM3_1			GRM3_0	GRM3_1			GRM3_0	GRM3_1
Age (<70)	96(96%)	4(4%)		Male	68(94%)	4(5.6%)		Nonsomker	55(96%)	2(3.5%)		Metastasis-No	37(95%)	2(5.1%)		LUAD	94(98%)	2(2.1%)		I-II	7(88%)	1(12%)
Age (≥70)	16(94%)	1(5.9%)	0.55066	Female	44(98%)	1(2.2%)	0.64761	Smoker	57(95%)	3(5%)	1	Metastasis-Yes	75(96%)	3(3.8%)	1	LUSC	12(80%)	3(20%)	0.017234	III-IV	105(96%)	4(3.7%)	0.30272
	JAK3_0	JAK3_1			JAK3_0	JAK3_1			JAK3_0	JAK3_1			JAK3_0	JAK3_1			JAK3_0	JAK3_1			JAK3_0	JAK3_1
Age (<70)	95(95%)	5(5%)		Male	69(96%)	3(4.2%)		Nonsomker	54(95%)	3(5.3%)		Metastasis-No	39(100%)	0(0%)		LUAD	92(96%)	4(4.2%)		I-II	8(100%)	0(0%)
Age (≥70)	17(100%)	0(0%)	1	Female	43(96%)	2(4.4%)	1	Smoker	58(97%)	2(3.3%)	0.67404	Metastasis-Yes	73(94%)	5(6.4%)	0.16773	LUSC	14(93%)	1(6.7%)	0.52308	III-IV	104(95%)	5(4.6%)	1
	MSH3_0	MSH3_1			MSH3_0	MSH3_1			MSH3_0	MSH3_1			MSH3_0	MSH3_1			MSH3_0	MSH3_1			MSH3_0	MSH3_1
Age (<70)	96(96%)	4(4%)		Male	67(93%)	5(6.9%)		Nonsomker	57(100%)	0(0%)		Metastasis-No	38(97%)	1(2.6%)		LUAD	92(96%)	4(4.2%)		I-II	8(100%)	0(0%)
Age (≥70)	16(94%)	1(5.9%)	0.55066	Female	45(100%)	0(0%)	0.15483	Smoker	55(92%)	5(8.3%)	0.057587	Metastasis-Yes	74(95%)	4(5.1%)	0.66355	LUSC	14(93%)	1(6.7%)	0.52308	III-IV	104(95%)	5(4.6%)	1
	NSD2_0	NSD2_1			NSD2_0	NSD2_1			NSD2_0	NSD2_1			NSD2_0	NSD2_1			NSD2_0	NSD2_1			NSD2_0	NSD2_1
Age (<70)	98(98%)	2(2%)		Male	68(94%)	4(5.6%)		Nonsomker	55(96%)	2(3.5%)		Metastasis-No	38(97%)	1(2.6%)		LUAD	93(97%)	3(3.1%)		I-II	8(100%)	0(0%)
Age (≥70)	14(82%)	3(18%)	0.021547	Female	44(98%)	1(2.2%)	0.64761	Smoker	57(95%)	3(5%)	1	Metastasis-Yes	74(95%)	4(5.1%)	0.66355	LUSC	13(87%)	2(13%)	0.13429	III-IV	104(95%)	5(4.6%)	1
	PIK3CG_0	PIK3CG_1			PIK3CG_0	PIK3CG_1			PIK3CG_0	PIK3CG_1			PIK3CG_0	PIK3CG_1			PIK3CG_0	PIK3CG_1			PIK3CG_0	PIK3CG_1
Age (<70)	97(97%)	3(3%)		Male	68(94%)	4(5.6%)		Nonsomker	56(98%)	1(1.8%)		Metastasis-No	37(95%)	2(5.1%)		LUAD	95(99%)	1(1%)		I-II	8(100%)	0(0%)
Age (≥70)	15(88%)	2(12%)	0.1528	Female	44(98%)	1(2.2%)	0.64761	Smoker	56(93%)	4(6.7%)	0.36493	Metastasis-Yes	75(96%)	3(3.8%)	1	LUSC	12(80%)	3(20%)	0.0075213	III-IV	104(95%)	5(4.6%)	1
Wt: wild-type; Mut: mutation
